# Supplementary material for: RUFY1 binds Arl8b and mediates endosome-to-TGN CI-M6PR retrieval for cargo sorting to lysosomes
Source: J Cell Biol. 2022 Oct 25;222(1):e202108001. doi: 10.1083/jcb.202108001 (PMC9597352; doi:10.1083/jcb.202108001)
Supplement: Table S1 — is a list of RUFY1 interacting proteins identified from HEK293T cell lysates by TAP-pulldown assay followed by mass spectrometric analysis. [file JCB_202108001_TableS1.xlsx]

## Sheet: 7358_list
Supplementary Table I: List of RUFY1 interacting proteins identified from HEK293T cell lysates using TAP-pulldown assay followed by
mass spectrometric analysis. The interactome data was analyzed using CRAPOME tools (https://reprint-apms.org/).
(SPC, Spectral Peptide Count; FCA, Fold-Chage Score; SP, SAINT Probability Score)
Bait	Bait Gene	Prey	Prey Gene	Quant (SPC)	CRAPOME Controls (SPC)	Avg. SPC	FCA	SP
RUFY1	RUFY1	RUFY1	RUFY1	930|1029|1609	0|0|0|0|0	1189.33	1341.89	1
RUFY1	RUFY1	ACACA	ACACA	107|21|86	0|0|0|0|0	71.3333	1341.89	1
RUFY1	RUFY1	PRKDC	PRKDC	69|99|42	0|0|0|0|0	70	1341.89	1
RUFY1	RUFY1	DYNC1H1	DYNC1H1	49|104|33	0|0|0|0|0	62	1341.89	1
RUFY1	RUFY1	MYLK2	MYLK2	11|12|74	0|0|0|0|0	32.3333	1341.89	1
RUFY1	RUFY1	IQGAP1	IQGAP1	42|27|9	0|0|0|0|0	26	1341.89	1
RUFY1	RUFY1	HSPA5	HSPA5	32|34|41	1|0|0|0|0	35.6667	1341.89	1
RUFY1	RUFY1	PC	PC	42|7|23	0|0|0|0|0	24	1341.89	0.99
RUFY1	RUFY1	HSPA9	HSPA9	25|36|46	0|1|0|0|0	35.6667	1341.89	0.99
RUFY1	RUFY1	RPS3	RPS3	15|19|35	0|0|0|0|0	23	1341.89	1
RUFY1	RUFY1	CLTC	CLTC	21|34|9	0|0|0|0|0	21.3333	1341.89	1
RUFY1	RUFY1	HSPA4	HSPA4	24|17|18	0|0|0|0|0	19.6667	1341.89	1
RUFY1	RUFY1	HSPH1	HSPH1	17|19|24	0|0|0|0|0	20	1341.89	1
RUFY1	RUFY1	PCCA	PCCA	39|3|15	0|0|0|0|0	19	1341.89	0.87
RUFY1	RUFY1	USP7	USP7	19|19|15	0|0|0|0|0	17.6667	1341.89	1
RUFY1	RUFY1	HSPA1L	HSPA1L	131|150|86	8|2|3|6|3	122.333	1341.89	0.27
RUFY1	RUFY1	ATP5A1	ATP5A1	16|19|12	0|0|0|0|0	15.6667	1341.89	1
RUFY1	RUFY1	CAD	CAD	13|19|14	0|0|0|0|0	15.3333	1341.89	1
RUFY1	RUFY1	RUFY2	RUFY2	18|16|10	0|0|0|0|0	14.6667	1341.89	1
RUFY1	RUFY1	MCCC1	MCCC1	28|3|11	0|0|0|0|0	14	1341.89	0.95
RUFY1	RUFY1	HIST1H1C	HIST1H1C	9|9|23	0|0|0|0|0	13.6667	1341.89	0.99
RUFY1	RUFY1	PCCB	PCCB	21|3|15	0|0|0|0|0	13	1341.89	0.91
RUFY1	RUFY1	HIST1H1A	HIST1H1A	8|3|29	0|0|0|0|0	13.3333	1341.89	0.9
RUFY1	RUFY1	EEF2	EEF2	14|13|9	0|0|0|0|0	12	1341.89	1
RUFY1	RUFY1	SLC25A6	SLC25A6	12|14|10	0|0|0|0|0	12	1341.89	1
RUFY1	RUFY1	RUFY3	RUFY3	14|10|12	0|0|0|0|0	12	1341.89	1
RUFY1	RUFY1	CDC42BPA	CDC42BPA	13|15|5	0|0|0|0|0	11	1341.89	1
RUFY1	RUFY1	PPP2R2A	PPP2R2A	10|9|14	0|0|0|0|0	11	1341.89	1
RUFY1	RUFY1	C1QBP	C1QBP	8|10|15	0|0|0|0|0	11	1341.89	1
RUFY1	RUFY1	FASN	FASN	9|15|8	0|0|0|0|0	10.6667	1341.89	0.99
RUFY1	RUFY1	MCCC2	MCCC2	18|1|12	0|0|0|0|0	10.3333	1341.89	0.78
RUFY1	RUFY1	YME1L1	YME1L1	8|10|14	0|0|0|0|0	10.6667	1341.89	0.99
RUFY1	RUFY1	NUP93	NUP93	6|13|13	0|0|0|0|0	10.6667	1341.89	0.99
RUFY1	RUFY1	HSPA4L	HSPA4L	12|10|9	0|0|0|0|0	10.3333	1341.89	0.99
RUFY1	RUFY1	VIM	VIM	13|16|0	0|0|0|0|0	9.66667	1341.89	0.67
RUFY1	RUFY1	NCOR1	NCOR1	6|10|14	0|0|0|0|0	10	1341.89	1
RUFY1	RUFY1	LDHB	LDHB	6|9|14	0|0|0|0|0	9.66667	1341.89	1
RUFY1	RUFY1	CAND1	CAND1	9|10|9	0|0|0|0|0	9.33333	1341.89	1
RUFY1	RUFY1	COPA	COPA	8|13|6	0|0|0|0|0	9	1341.89	1
RUFY1	RUFY1	PSMD3	PSMD3	9|8|10	0|0|0|0|0	9	1341.89	1
RUFY1	RUFY1	HSPA1B	HSPA1B	80|81|212	19|2|3|10|5	124.333	1341.89	0.26
RUFY1	RUFY1	HIST1H2BB	HIST1H2BB	10|8|8	0|0|0|0|0	8.66667	1341.89	0.99
RUFY1	RUFY1	ACTG1	ACTG1	6|8|12	0|0|0|0|0	8.66667	1341.89	1
RUFY1	RUFY1	HSPA8	HSPA8	57|1|68	3|0|2|9|2	42	1341.89	0.3
RUFY1	RUFY1	RPN1	RPN1	8|11|5	0|0|0|0|0	8	1341.89	1
RUFY1	RUFY1	FLNA	FLNA	10|6|7	0|0|0|0|0	7.66667	1341.89	0.99
RUFY1	RUFY1	TUFM	TUFM	8|9|6	0|0|0|0|0	7.66667	1341.89	1
RUFY1	RUFY1	MYH9	MYH9	8|10|4	0|0|0|0|0	7.33333	1341.89	0.99
RUFY1	RUFY1	COPB1	COPB1	5|7|11	0|0|0|0|0	7.66667	1341.89	0.99
RUFY1	RUFY1	HSPD1	HSPD1	10|6|6	0|0|0|0|0	7.33333	1341.89	1
RUFY1	RUFY1	ATP5B	ATP5B	7|10|5	0|0|0|0|0	7.33333	1341.89	0.99
RUFY1	RUFY1	TMPO	TMPO	10|9|2	0|0|0|0|0	7	9.35771	0.98
RUFY1	RUFY1	ACTA2	ACTA2	7|7|6	0|0|0|0|0	6.66667	8.70309	0.99
RUFY1	RUFY1	SLC25A13	SLC25A13	5|9|6	0|0|0|0|0	6.66667	8.64027	0.99
RUFY1	RUFY1	CCT3	CCT3	4|7|9	0|0|0|0|0	6.66667	8.47893	1
RUFY1	RUFY1	AIFM1	AIFM1	7|8|4	0|0|0|0|0	6.33333	8.40255	0.99
RUFY1	RUFY1	TBL1XR1	TBL1XR1	5|9|5	0|0|0|0|0	6.33333	8.29642	1
RUFY1	RUFY1	UBA52	UBA52	3|7|9	0|0|0|0|0	6.33333	8.06036	1
RUFY1	RUFY1	HSP90AB3P	HSP90AB3P	4|5|10	0|0|0|0|0	6.33333	8.04846	0.97
RUFY1	RUFY1	RPS4X	RPS4X	6|4|8	0|0|0|0|0	6	7.81075	0.99
RUFY1	RUFY1	SLC25A11	SLC25A11	6|9|2	0|0|0|0|0	5.66667	7.68345	0.98
RUFY1	RUFY1	CCT2	CCT2	3|6|9	0|0|0|0|0	6	7.67321	0.98
RUFY1	RUFY1	PKM	PKM	3|5|10	0|0|0|0|0	6	7.6299	0.99
RUFY1	RUFY1	DDB1	DDB1	5|9|3	0|0|0|0|0	5.66667	7.60873	0.99
RUFY1	RUFY1	KMT2A	KMT2A	2|6|10	0|0|0|0|0	6	7.59849	0.99
RUFY1	RUFY1	MYO1C	MYO1C	4|7|6	0|0|0|0|0	5.66667	7.44739	0.99
RUFY1	RUFY1	GCN1	GCN1	2|10|5	0|0|0|0|0	5.66667	7.42788	0.96
RUFY1	RUFY1	PFKP	PFKP	6|10|0	0|0|0|0|0	5.33333	7.38292	0.65
RUFY1	RUFY1	AHCY	AHCY	6|7|3	0|0|0|0|0	5.33333	7.25299	0.99
RUFY1	RUFY1	PAICS	PAICS	5|8|3	0|0|0|0|0	5.33333	7.22158	0.99
RUFY1	RUFY1	HSP90AB1	HSP90AB1	6|6|4	0|0|0|0|0	5.33333	7.20968	0.98
RUFY1	RUFY1	PPP2R1A	PPP2R1A	2|4|11	0|0|0|0|0	5.66667	7.16803	0.99
RUFY1	RUFY1	MYO1B	MYO1B	6|5|5	0|0|0|0|0	5.33333	7.16637	0.98
RUFY1	RUFY1	NUP205	NUP205	4|8|4	0|0|0|0|0	5.33333	7.14686	0.99
RUFY1	RUFY1	ACLY	ACLY	5|6|5	0|0|0|0|0	5.33333	7.13496	0.98
RUFY1	RUFY1	DNAJC7	DNAJC7	4|7|5	0|0|0|0|0	5.33333	7.10355	1
RUFY1	RUFY1	RPS18	RPS18	5|5|6	0|0|0|0|0	5.33333	7.09165	1
RUFY1	RUFY1	USP24	USP24	7|7|1	0|0|0|0|0	5	6.98387	0.91
RUFY1	RUFY1	HACD3	HACD3	5|9|1	0|0|0|0|0	5	6.92105	0.91
RUFY1	RUFY1	MAGED2	MAGED2	6|7|2	0|0|0|0|0	5	6.90915	0.97
RUFY1	RUFY1	LRPPRC	LRPPRC	4|10|1	0|0|0|0|0	5	6.88963	0.92
RUFY1	RUFY1	TRIM72	TRIM72	0|0|17	0|0|0|0|0	5.66667	6.84535	0.32
RUFY1	RUFY1	XPO1	XPO1	7|9|7	0|1|0|0|0	7.66667	6.84344	0.89
RUFY1	RUFY1	HSPA2	HSPA2	20|20|30	3|0|2|6|2	23.3333	6.82867	0.18
RUFY1	RUFY1	DHX9	DHX9	6|5|4	0|0|0|0|0	5	6.82253	1
RUFY1	RUFY1	RPS19	RPS19	6|5|4	0|0|0|0|0	5	6.82253	1
RUFY1	RUFY1	TROVE2	TROVE2	5|5|5	0|0|0|0|0	5	6.74781	0.99
RUFY1	RUFY1	HADHA	HADHA	5|4|6	0|0|0|0|0	5	6.7045	0.98
RUFY1	RUFY1	FKBP8	FKBP8	4|5|6	0|0|0|0|0	5	6.67309	0.99
RUFY1	RUFY1	RPS7	RPS7	4|5|6	0|0|0|0|0	5	6.67309	1
RUFY1	RUFY1	ATP5C1	ATP5C1	5|8|1	0|0|0|0|0	4.66667	6.53389	0.91
RUFY1	RUFY1	ATP2A1	ATP2A1	6|6|2	0|0|0|0|0	4.66667	6.52199	0.99
RUFY1	RUFY1	HSP90AA1	HSP90AA1	3|7|4	0|0|0|0|0	4.66667	6.34114	0.99
RUFY1	RUFY1	DIAPH1	DIAPH1	5|3|6	0|0|0|0|0	4.66667	6.31734	0.99
RUFY1	RUFY1	HNRNPM	HNRNPM	11|0|2	0|0|0|0|0	4.33333	6.29189	0.62
RUFY1	RUFY1	XRCC5	XRCC5	7|5|1	0|0|0|0|0	4.33333	6.20956	0.89
RUFY1	RUFY1	PYGL	PYGL	7|5|1	0|0|0|0|0	4.33333	6.20956	0.9
RUFY1	RUFY1	AP1M2	AP1M2	2|4|8	0|0|0|0|0	4.66667	6.13649	1
RUFY1	RUFY1	AP1M1	AP1M1	5|6|2	0|0|0|0|0	4.33333	6.10343	0.99
RUFY1	RUFY1	SLC25A1	SLC25A1	2|3|9	0|0|0|0|0	4.66667	6.09318	0.97
RUFY1	RUFY1	CCT7	CCT7	1|4|9	0|0|0|0|0	4.66667	6.06177	0.93
RUFY1	RUFY1	SLC25A3	SLC25A3	5|5|3	0|0|0|0|0	4.33333	6.06012	0.99
RUFY1	RUFY1	ATP1A1	ATP1A1	4|6|3	0|0|0|0|0	4.33333	6.02871	0.99
RUFY1	RUFY1	HNRNPF	HNRNPF	5|4|4	0|0|0|0|0	4.33333	6.01681	0.98
RUFY1	RUFY1	LDHA	LDHA	5|4|4	0|0|0|0|0	4.33333	6.01681	0.99
RUFY1	RUFY1	HSP90AB2P	HSP90AB2P	3|7|3	0|0|0|0|0	4.33333	5.9973	0.98
RUFY1	RUFY1	CFL1	CFL1	4|5|4	0|0|0|0|0	4.33333	5.9854	0.99
RUFY1	RUFY1	USP9X	USP9X	5|7|0	0|0|0|0|0	4	5.80289	0.61
RUFY1	RUFY1	HNRNPK	HNRNPK	6|4|2	0|0|0|0|0	4	5.74769	0.98
RUFY1	RUFY1	CCT8	CCT8	5|5|2	0|0|0|0|0	4	5.71628	0.98
RUFY1	RUFY1	NPM1	NPM1	5|4|3	0|0|0|0|0	4	5.67297	0.99
RUFY1	RUFY1	RBBP4	RBBP4	4|5|3	0|0|0|0|0	4	5.64156	0.99
RUFY1	RUFY1	NTPCR	NTPCR	4|5|3	0|0|0|0|0	4	5.64156	0.98
RUFY1	RUFY1	MARS	MARS	4|4|4	0|0|0|0|0	4	5.59825	1
RUFY1	RUFY1	EIF3L	EIF3L	1|9|2	0|0|0|0|0	4	5.59063	0.93
RUFY1	RUFY1	RPLP0	RPLP0	4|3|5	0|0|0|0|0	4	5.55494	0.99
RUFY1	RUFY1	ESYT2	ESYT2	3|3|6	0|0|0|0|0	4	5.48022	0.99
RUFY1	RUFY1	RPS2	RPS2	5|5|1	0|0|0|0|0	3.66667	5.37243	0.97
RUFY1	RUFY1	PFKL	PFKL	4|5|2	0|0|0|0|0	3.66667	5.29771	0.98
RUFY1	RUFY1	EMD	EMD	4|5|2	0|0|0|0|0	3.66667	5.29771	0.98
RUFY1	RUFY1	EEF1G	EEF1G	3|4|4	0|0|0|0|0	3.66667	5.17968	0.98
RUFY1	RUFY1	DYNC1LI1	DYNC1LI1	1|7|3	0|0|0|0|0	3.66667	5.16017	0.95
RUFY1	RUFY1	TCP1	TCP1	3|3|5	0|0|0|0|0	3.66667	5.13637	0.99
RUFY1	RUFY1	HIST1H1B	HIST1H1B	2|3|6	0|0|0|0|0	3.66667	5.06165	0.98
RUFY1	RUFY1	SLC25A5	SLC25A5	2|2|7	0|0|0|0|0	3.66667	5.01834	0.98
RUFY1	RUFY1	IMPDH2	IMPDH2	6|3|1	0|0|0|0|0	3.33333	5.01669	0.93
RUFY1	RUFY1	DDX17	DDX17	5|6|2	0|0|0|1|0	4.33333	4.99881	0.07
RUFY1	RUFY1	PRDX1	PRDX1	4|6|0	0|0|0|0|0	3.33333	4.99718	0.64
RUFY1	RUFY1	CYFIP1	CYFIP1	4|6|0	0|0|0|0|0	3.33333	4.99718	0.64
RUFY1	RUFY1	HIST1H4A	HIST1H4A	6|2|2	0|0|0|0|0	3.33333	4.97338	0.98
RUFY1	RUFY1	HELZ	HELZ	7|0|3	0|0|0|0|0	3.33333	4.96148	0.56
RUFY1	RUFY1	GAPVD1	GAPVD1	4|5|1	0|0|0|0|0	3.33333	4.95387	0.94
RUFY1	RUFY1	ATAD3A	ATAD3A	4|5|1	0|0|0|0|0	3.33333	4.95387	0.93
RUFY1	RUFY1	RPL24	RPL24	5|3|2	0|0|0|0|0	3.33333	4.94197	0.99
RUFY1	RUFY1	CPNE3	CPNE3	3|6|1	0|0|0|0|0	3.33333	4.92246	0.95
RUFY1	RUFY1	H1F0	H1F0	4|4|2	0|0|0|0|0	3.33333	4.91056	0.98
RUFY1	RUFY1	IARS	IARS	4|3|3	0|0|0|0|0	3.33333	4.86725	0.99
RUFY1	RUFY1	RPS17	RPS17	3|4|3	0|0|0|0|0	3.33333	4.83584	0.99
RUFY1	RUFY1	NPEPPS	NPEPPS	0|9|1	0|0|0|0|0	3.33333	4.82822	0.54
RUFY1	RUFY1	YWHAE	YWHAE	2|5|3	0|0|0|0|0	3.33333	4.80443	0.99
RUFY1	RUFY1	PSMC3	PSMC3	3|3|4	0|0|0|0|0	3.33333	4.79253	0.99
RUFY1	RUFY1	NCL	NCL	3|3|4	0|0|0|0|0	3.33333	4.79253	0.98
RUFY1	RUFY1	RPL12	RPL12	3|3|4	0|0|0|0|0	3.33333	4.79253	0.99
RUFY1	RUFY1	ILF2	ILF2	2|4|4	0|0|0|0|0	3.33333	4.76112	0.99
RUFY1	RUFY1	PRDX2	PRDX2	3|2|5	0|0|0|0|0	3.33333	4.74922	0.98
RUFY1	RUFY1	MCM3	MCM3	1|5|4	0|0|0|0|0	3.33333	4.72971	0.94
RUFY1	RUFY1	CCT5	CCT5	2|3|5	0|0|0|0|0	3.33333	4.71781	0.99
RUFY1	RUFY1	RPL23	RPL23	6|3|0	0|0|0|0|0	3	4.67285	0.65
RUFY1	RUFY1	CALM2	CALM2	3|4|4	0|0|1|0|0	3.66667	4.66858	0.74
RUFY1	RUFY1	TUBB4B	TUBB4B	48|68|53	8|10|12|12|11	56.3333	4.64908	0
RUFY1	RUFY1	SNRNP200	SNRNP200	5|4|0	0|0|0|0|0	3	4.64143	0.57
RUFY1	RUFY1	RPS8	RPS8	5|4|0	0|0|0|0|0	3	4.64143	0.64
RUFY1	RUFY1	COMT	COMT	5|4|0	0|0|0|0|0	3	4.64143	0.65
RUFY1	RUFY1	HIST1H2AH	HIST1H2AH	4|5|5	1|0|0|0|0	4.66667	4.56163	0.03
RUFY1	RUFY1	PGRMC1	PGRMC1	2|6|1	0|0|0|0|0	3	4.50389	0.96
RUFY1	RUFY1	RCN2	RCN2	3|2|4	0|0|0|0|0	3	4.40538	0.98
RUFY1	RUFY1	ATP2A2	ATP2A2	1|4|4	0|0|0|0|0	3	4.34255	0.95
RUFY1	RUFY1	CCT4	CCT4	1|4|4	0|0|0|0|0	3	4.34255	0.94
RUFY1	RUFY1	DNAJA1	DNAJA1	1|4|4	0|0|0|0|0	3	4.34255	0.94
RUFY1	RUFY1	HSPB1	HSPB1	1|2|6	0|0|0|0|0	3	4.25593	0.95
RUFY1	RUFY1	IPO4	IPO4	0|3|6	0|0|0|0|0	3	4.22452	0.61
RUFY1	RUFY1	TRIM28	TRIM28	4|4|0	0|0|0|0|0	2.66667	4.22287	0.64
RUFY1	RUFY1	UBE2O	UBE2O	4|3|1	0|0|0|0|0	2.66667	4.17956	0.93
RUFY1	RUFY1	RPS16	RPS16	4|3|1	0|0|0|0|0	2.66667	4.17956	0.98
RUFY1	RUFY1	RUVBL1	RUVBL1	3|3|2	0|0|0|0|0	2.66667	4.10484	0.96
RUFY1	RUFY1	RPN2	RPN2	1|6|1	0|0|0|0|0	2.66667	4.08533	0.94
RUFY1	RUFY1	ALDH3A2	ALDH3A2	2|4|2	0|0|0|0|0	2.66667	4.07343	0.98
RUFY1	RUFY1	HSPBP1	HSPBP1	2|4|2	0|0|0|0|0	2.66667	4.07343	0.97
RUFY1	RUFY1	MTA2	MTA2	2|4|2	0|0|0|0|0	2.66667	4.07343	0.98
RUFY1	RUFY1	HNRNPH1	HNRNPH1	2|2|6	0|0|0|0|1	3.33333	4.04799	0.27
RUFY1	RUFY1	CAPZA1	CAPZA1	6|6|0	0|0|0|2|0	4	4.04611	0.38
RUFY1	RUFY1	PHGDH	PHGDH	5|7|4	2|0|0|0|0	5.33333	4.04412	0.14
RUFY1	RUFY1	IPO7	IPO7	2|3|3	0|0|0|0|0	2.66667	4.03012	0.97
RUFY1	RUFY1	HNRNPH2	HNRNPH2	4|3|2	0|0|0|0|1	3	3.91715	0.07
RUFY1	RUFY1	PRMT1	PRMT1	1|2|5	0|0|0|0|0	2.66667	3.91209	0.96
RUFY1	RUFY1	UBA1	UBA1	1|2|5	0|0|0|0|0	2.66667	3.91209	0.95
RUFY1	RUFY1	CSE1L	CSE1L	4|3|0	0|0|0|0|0	2.33333	3.83572	0.58
RUFY1	RUFY1	CAPN2	CAPN2	3|4|0	0|0|0|0|0	2.33333	3.80431	0.64
RUFY1	RUFY1	CNP	CNP	3|4|0	0|0|0|0|0	2.33333	3.80431	0.64
RUFY1	RUFY1	XRCC6	XRCC6	4|2|1	0|0|0|0|0	2.33333	3.79241	0.96
RUFY1	RUFY1	RPS15A	RPS15A	4|2|1	0|0|0|0|0	2.33333	3.79241	0.96
RUFY1	RUFY1	LBR	LBR	2|5|0	0|0|0|0|0	2.33333	3.7729	0.64
RUFY1	RUFY1	USO1	USO1	2|5|0	0|0|0|0|0	2.33333	3.7729	0.56
RUFY1	RUFY1	RPS24	RPS24	3|3|1	0|0|0|0|0	2.33333	3.761	0.96
RUFY1	RUFY1	DHX15	DHX15	3|3|1	0|0|0|0|0	2.33333	3.761	0.94
RUFY1	RUFY1	RPS25	RPS25	3|3|1	0|0|0|0|0	2.33333	3.761	0.96
RUFY1	RUFY1	RPLP2	RPLP2	4|1|2	0|0|0|0|0	2.33333	3.7491	0.96
RUFY1	RUFY1	IGF2BP1	IGF2BP1	4|1|2	0|0|0|0|0	2.33333	3.7491	0.95
RUFY1	RUFY1	USP11	USP11	3|2|2	0|0|0|0|0	2.33333	3.71769	0.98
RUFY1	RUFY1	HUWE1	HUWE1	0|7|0	0|0|0|0|0	2.33333	3.71007	0.29
RUFY1	RUFY1	MATR3	MATR3	5|4|2	0|0|0|2|0	3.66667	3.69577	0.25
RUFY1	RUFY1	DCTN2	DCTN2	2|3|2	0|0|0|0|0	2.33333	3.68628	0.97
RUFY1	RUFY1	TIMM50	TIMM50	2|3|2	0|0|0|0|0	2.33333	3.68628	0.97
RUFY1	RUFY1	PRDX4	PRDX4	2|3|2	0|0|0|0|0	2.33333	3.68628	0.96
RUFY1	RUFY1	HPRT1	HPRT1	2|3|2	0|0|0|0|0	2.33333	3.68628	0.98
RUFY1	RUFY1	FARSA	FARSA	2|3|2	0|0|0|0|0	2.33333	3.68628	0.96
RUFY1	RUFY1	RPS20	RPS20	3|0|4	0|0|0|0|0	2.33333	3.63107	0.64
RUFY1	RUFY1	RARS	RARS	1|3|3	0|0|0|0|0	2.33333	3.61156	0.95
RUFY1	RUFY1	NDUFS3	NDUFS3	1|3|3	0|0|0|0|0	2.33333	3.61156	0.96
RUFY1	RUFY1	ABCB10	ABCB10	1|2|4	0|0|0|0|0	2.33333	3.56825	0.93
RUFY1	RUFY1	STUB1	STUB1	1|1|5	0|0|0|0|0	2.33333	3.52494	0.94
RUFY1	RUFY1	NAP1L1	NAP1L1	0|2|5	0|0|0|0|0	2.33333	3.49353	0.62
RUFY1	RUFY1	MYL6	MYL6	4|2|0	0|0|0|0|0	2	3.44856	0.64
RUFY1	RUFY1	RPS9	RPS9	4|2|0	0|0|0|0|0	2	3.44856	0.64
RUFY1	RUFY1	PTBP1	PTBP1	4|2|0	0|0|0|0|0	2	3.44856	0.63
RUFY1	RUFY1	RPS11	RPS11	4|2|0	0|0|0|0|0	2	3.44856	0.64
RUFY1	RUFY1	EFTUD2	EFTUD2	3|3|0	0|0|0|0|0	2	3.41715	0.65
RUFY1	RUFY1	COPB2	COPB2	3|3|0	0|0|0|0|0	2	3.41715	0.64
RUFY1	RUFY1	YWHAZ	YWHAZ	3|2|1	0|0|0|0|0	2	3.37384	0.95
RUFY1	RUFY1	DDX3Y	DDX3Y	3|2|1	0|0|0|0|0	2	3.37384	0.94
RUFY1	RUFY1	RPL9	RPL9	3|2|1	0|0|0|0|0	2	3.37384	0.95
RUFY1	RUFY1	SSR4	SSR4	2|3|1	0|0|0|0|0	2	3.34243	0.96
RUFY1	RUFY1	DPM1	DPM1	2|3|1	0|0|0|0|0	2	3.34243	0.96
RUFY1	RUFY1	IRS4	IRS4	1|4|1	0|0|0|0|0	2	3.31102	0.91
RUFY1	RUFY1	RANBP2	RANBP2	2|2|2	0|0|0|0|0	2	3.29912	0.99
RUFY1	RUFY1	RPS10	RPS10	2|2|2	0|0|0|0|0	2	3.29912	0.97
RUFY1	RUFY1	DCAF7	DCAF7	2|2|2	0|0|0|0|0	2	3.29912	0.96
RUFY1	RUFY1	SDHA	SDHA	2|2|2	0|0|0|0|0	2	3.29912	0.98
RUFY1	RUFY1	SERPINH1	SERPINH1	2|1|3	0|0|0|0|0	2	3.25581	0.96
RUFY1	RUFY1	BSG	BSG	0|4|2	0|0|0|0|0	2	3.2363	0.63
RUFY1	RUFY1	PLD3	PLD3	1|2|3	0|0|0|0|0	2	3.2244	0.95
RUFY1	RUFY1	ATXN10	ATXN10	0|3|3	0|0|0|0|0	2	3.19299	0.63
RUFY1	RUFY1	PCMT1	PCMT1	0|3|3	0|0|0|0|0	2	3.19299	0.65
RUFY1	RUFY1	RPL11	RPL11	1|1|4	0|0|0|0|0	2	3.18109	0.94
RUFY1	RUFY1	STOML2	STOML2	1|1|4	0|0|0|0|0	2	3.18109	0.92
RUFY1	RUFY1	TXN	TXN	1|1|4	0|0|0|0|0	2	3.18109	0.95
RUFY1	RUFY1	PLS1	PLS1	1|1|4	0|0|0|0|0	2	3.18109	0.96
RUFY1	RUFY1	FAR1	FAR1	0|2|4	0|0|0|0|0	2	3.14968	0.62
RUFY1	RUFY1	RPS14	RPS14	3|4|0	0|0|0|1|0	2.33333	3.11579	0.48
RUFY1	RUFY1	MTHFD1	MTHFD1	0|1|5	0|0|0|0|0	2	3.10637	0.55
RUFY1	RUFY1	CCAR2	CCAR2	5|0|0	0|0|0|0|0	1.66667	3.09282	0.31
RUFY1	RUFY1	RPS10P5	RPS10P5	3|2|0	0|0|0|0|0	1.66667	3.03	0.63
RUFY1	RUFY1	GIGYF2	GIGYF2	4|0|1	0|0|0|0|0	1.66667	3.0181	0.56
RUFY1	RUFY1	ANAPC7	ANAPC7	2|3|0	0|0|0|0|0	1.66667	2.99859	0.61
RUFY1	RUFY1	DYNC1I2	DYNC1I2	2|3|0	0|0|0|0|0	1.66667	2.99859	0.62
RUFY1	RUFY1	SRP72	SRP72	2|3|0	0|0|0|0|0	1.66667	2.99859	0.62
RUFY1	RUFY1	SF3B3	SF3B3	2|3|0	0|0|0|0|0	1.66667	2.99859	0.64
RUFY1	RUFY1	YWHAQ	YWHAQ	3|1|1	0|0|0|0|0	1.66667	2.98669	0.93
RUFY1	RUFY1	RPL31	RPL31	3|1|1	0|0|0|0|0	1.66667	2.98669	0.95
RUFY1	RUFY1	PSMC5	PSMC5	1|4|0	0|0|0|0|0	1.66667	2.96718	0.61
RUFY1	RUFY1	RPL23A	RPL23A	2|2|1	0|0|0|0|0	1.66667	2.95528	0.94
RUFY1	RUFY1	RPL27A	RPL27A	2|2|1	0|0|0|0|0	1.66667	2.95528	0.96
RUFY1	RUFY1	DNAJA2	DNAJA2	2|2|1	0|0|0|0|0	1.66667	2.95528	0.94
RUFY1	RUFY1	RANGAP1	RANGAP1	2|2|1	0|0|0|0|0	1.66667	2.95528	0.94
RUFY1	RUFY1	RNF213	RNF213	0|5|0	0|0|0|0|0	1.66667	2.93577	0.09
RUFY1	RUFY1	MSH6	MSH6	1|3|1	0|0|0|0|0	1.66667	2.92387	0.92
RUFY1	RUFY1	RPSA	RPSA	2|1|2	0|0|0|0|0	1.66667	2.91197	0.95
RUFY1	RUFY1	HDAC3	HDAC3	2|1|2	0|0|0|0|0	1.66667	2.91197	0.95
RUFY1	RUFY1	SKP1	SKP1	2|1|2	0|0|0|0|0	1.66667	2.91197	0.95
RUFY1	RUFY1	COPE	COPE	0|4|1	0|0|0|0|0	1.66667	2.89246	0.59
RUFY1	RUFY1	NRDC	NRDC	2|0|3	0|0|0|0|0	1.66667	2.86866	0.51
RUFY1	RUFY1	COPG1	COPG1	0|3|2	0|0|0|0|0	1.66667	2.84915	0.63
RUFY1	RUFY1	PSME3	PSME3	0|3|2	0|0|0|0|0	1.66667	2.84915	0.63
RUFY1	RUFY1	RPLP0P6	RPLP0P6	1|1|3	0|0|0|0|0	1.66667	2.83725	0.95
RUFY1	RUFY1	HSD17B12	HSD17B12	1|0|4	0|0|0|0|0	1.66667	2.79394	0.62
RUFY1	RUFY1	CSTB	CSTB	1|0|4	0|0|0|0|0	1.66667	2.79394	0.63
RUFY1	RUFY1	NXN	NXN	1|0|4	0|0|0|0|0	1.66667	2.79394	0.58
RUFY1	RUFY1	CAPZB	CAPZB	1|3|4	0|0|0|2|0	2.66667	2.74309	0.27
RUFY1	RUFY1	PSMC1	PSMC1	3|1|0	0|0|0|0|0	1.33333	2.64285	0.59
RUFY1	RUFY1	KIF11	KIF11	3|1|0	0|0|0|0|0	1.33333	2.64285	0.39
RUFY1	RUFY1	PRMT5	PRMT5	3|1|0	0|0|0|0|0	1.33333	2.64285	0.6
RUFY1	RUFY1	PRPF19	PRPF19	3|1|0	0|0|0|0|0	1.33333	2.64285	0.6
RUFY1	RUFY1	MRPS22	MRPS22	1|2|3	0|0|0|1|0	2	2.64084	0.09
RUFY1	RUFY1	HSP90AB4P	HSP90AB4P	2|2|0	0|0|0|0|0	1.33333	2.61144	0.59
RUFY1	RUFY1	RPL10	RPL10	2|2|0	0|0|0|0|0	1.33333	2.61144	0.63
RUFY1	RUFY1	GALK1	GALK1	2|2|0	0|0|0|0|0	1.33333	2.61144	0.62
RUFY1	RUFY1	FAF2	FAF2	2|2|0	0|0|0|0|0	1.33333	2.61144	0.6
RUFY1	RUFY1	NTMT1	NTMT1	2|2|0	0|0|0|0|0	1.33333	2.61144	0.62
RUFY1	RUFY1	RPL26L1	RPL26L1	2|2|0	0|0|0|0|0	1.33333	2.61144	0.64
RUFY1	RUFY1	ABCD3	ABCD3	1|3|0	0|0|0|0|0	1.33333	2.58002	0.5
RUFY1	RUFY1	SMC2	SMC2	1|3|0	0|0|0|0|0	1.33333	2.58002	0.54
RUFY1	RUFY1	FBXO22	FBXO22	1|3|0	0|0|0|0|0	1.33333	2.58002	0.6
RUFY1	RUFY1	CDK1	CDK1	1|3|0	0|0|0|0|0	1.33333	2.58002	0.6
RUFY1	RUFY1	EPRS	EPRS	1|3|0	0|0|0|0|0	1.33333	2.58002	0.49
RUFY1	RUFY1	MRPS23	MRPS23	1|3|0	0|0|0|0|0	1.33333	2.58002	0.62
RUFY1	RUFY1	TARDBP	TARDBP	1|3|0	0|0|0|0|0	1.33333	2.58002	0.62
RUFY1	RUFY1	HSP90AA2P	HSP90AA2P	1|3|0	0|0|0|0|0	1.33333	2.58002	0.57
RUFY1	RUFY1	TRAP1	TRAP1	1|3|0	0|0|0|0|0	1.33333	2.58002	0.61
RUFY1	RUFY1	PDCD6IP	PDCD6IP	1|3|0	0|0|0|0|0	1.33333	2.58002	0.61
RUFY1	RUFY1	XPOT	XPOT	2|1|1	0|0|0|0|0	1.33333	2.56813	0.92
RUFY1	RUFY1	PSMC6	PSMC6	2|1|1	0|0|0|0|0	1.33333	2.56813	0.94
RUFY1	RUFY1	DDX21	DDX21	2|1|1	0|0|0|0|0	1.33333	2.56813	0.89
RUFY1	RUFY1	KPNA2	KPNA2	2|1|1	0|0|0|0|0	1.33333	2.56813	0.94
RUFY1	RUFY1	OPA1	OPA1	0|4|0	0|0|0|0|0	1.33333	2.54861	0.3
RUFY1	RUFY1	NME2	NME2	0|4|0	0|0|0|0|0	1.33333	2.54861	0.31
RUFY1	RUFY1	PHB2	PHB2	0|4|0	0|0|0|0|0	1.33333	2.54861	0.3
RUFY1	RUFY1	TUBGCP2	TUBGCP2	1|2|1	0|0|0|0|0	1.33333	2.53671	0.92
RUFY1	RUFY1	PELO	PELO	1|2|1	0|0|0|0|0	1.33333	2.53671	0.93
RUFY1	RUFY1	NUMB	NUMB	1|2|1	0|0|0|0|0	1.33333	2.53671	0.92
RUFY1	RUFY1	TUBAL3	TUBAL3	1|2|1	0|0|0|0|0	1.33333	2.53671	0.92
RUFY1	RUFY1	FOCAD	FOCAD	2|0|2	0|0|0|0|0	1.33333	2.52482	0.47
RUFY1	RUFY1	PHB	PHB	0|3|1	0|0|0|0|0	1.33333	2.5053	0.59
RUFY1	RUFY1	MRPS18B	MRPS18B	0|3|1	0|0|0|0|0	1.33333	2.5053	0.59
RUFY1	RUFY1	NUP188	NUP188	0|3|1	0|0|0|0|0	1.33333	2.5053	0.24
RUFY1	RUFY1	SFXN1	SFXN1	1|1|2	0|0|0|0|0	1.33333	2.49341	0.93
RUFY1	RUFY1	SLC3A2	SLC3A2	1|1|2	0|0|0|0|0	1.33333	2.49341	0.94
RUFY1	RUFY1	MRPS27	MRPS27	1|1|2	0|0|0|0|0	1.33333	2.49341	0.94
RUFY1	RUFY1	RPS26	RPS26	1|1|2	0|0|0|0|0	1.33333	2.49341	0.94
RUFY1	RUFY1	PPP2R1B	PPP2R1B	1|1|2	0|0|0|0|0	1.33333	2.49341	0.92
RUFY1	RUFY1	FAM96B	FAM96B	0|2|2	0|0|0|0|0	1.33333	2.46199	0.51
RUFY1	RUFY1	TMEM33	TMEM33	0|2|2	0|0|0|0|0	1.33333	2.46199	0.63
RUFY1	RUFY1	NAP1L4	NAP1L4	0|2|2	0|0|0|0|0	1.33333	2.46199	0.62
RUFY1	RUFY1	ALDH18A1	ALDH18A1	0|2|2	0|0|0|0|0	1.33333	2.46199	0.49
RUFY1	RUFY1	KPNB1	KPNB1	6|8|5	1|0|1|9|0	6.33333	2.3891	0
RUFY1	RUFY1	HDAC2	HDAC2	0|0|4	0|0|0|0|0	1.33333	2.37538	0.32
RUFY1	RUFY1	GLRA2	GLRA2	0|0|4	0|0|0|0|0	1.33333	2.37538	0.31
RUFY1	RUFY1	SCRIB	SCRIB	0|0|4	0|0|0|0|0	1.33333	2.37538	0.25
RUFY1	RUFY1	FAM53B	FAM53B	0|0|4	0|0|0|0|0	1.33333	2.37538	0.3
RUFY1	RUFY1	NUP98	NUP98	3|0|0	0|0|0|0|0	1	2.25569	0.31
RUFY1	RUFY1	RPS4Y2	RPS4Y2	3|0|0	0|0|0|0|0	1	2.25569	0.29
RUFY1	RUFY1	HAT1	HAT1	3|0|0	0|0|0|0|0	1	2.25569	0.31
RUFY1	RUFY1	RAVER1	RAVER1	3|0|0	0|0|0|0|0	1	2.25569	0.26
RUFY1	RUFY1	MOGS	MOGS	3|0|0	0|0|0|0|0	1	2.25569	0.3
RUFY1	RUFY1	RPL4	RPL4	3|0|0	0|0|0|0|0	1	2.25569	0.31
RUFY1	RUFY1	RPL3	RPL3	3|0|0	0|0|0|0|0	1	2.25569	0.3
RUFY1	RUFY1	PGM3	PGM3	3|0|0	0|0|0|0|0	1	2.25569	0.3
RUFY1	RUFY1	DYNC1LI2	DYNC1LI2	3|0|0	0|0|0|0|0	1	2.25569	0.3
RUFY1	RUFY1	RPS4Y1	RPS4Y1	2|1|0	0|0|0|0|0	1	2.22428	0.58
RUFY1	RUFY1	GGH	GGH	2|1|0	0|0|0|0|0	1	2.22428	0.56
RUFY1	RUFY1	RAN	RAN	2|1|0	0|0|0|0|0	1	2.22428	0.6
RUFY1	RUFY1	STRAP	STRAP	2|1|0	0|0|0|0|0	1	2.22428	0.59
RUFY1	RUFY1	H1FX	H1FX	2|1|0	0|0|0|0|0	1	2.22428	0.41
RUFY1	RUFY1	RPL18	RPL18	2|1|0	0|0|0|0|0	1	2.22428	0.6
RUFY1	RUFY1	SRPRB	SRPRB	2|1|0	0|0|0|0|0	1	2.22428	0.59
RUFY1	RUFY1	MYL12A	MYL12A	2|1|0	0|0|0|0|0	1	2.22428	0.6
RUFY1	RUFY1	HIST1H2BH	HIST1H2BH	2|1|0	0|0|0|0|0	1	2.22428	0.44
RUFY1	RUFY1	WDR77	WDR77	1|2|0	0|0|0|0|0	1	2.19287	0.57
RUFY1	RUFY1	NDUFS8	NDUFS8	1|2|0	0|0|0|0|0	1	2.19287	0.61
RUFY1	RUFY1	RNH1	RNH1	1|2|0	0|0|0|0|0	1	2.19287	0.62
RUFY1	RUFY1	EXD2	EXD2	1|2|0	0|0|0|0|0	1	2.19287	0.55
RUFY1	RUFY1	TTC4	TTC4	1|2|0	0|0|0|0|0	1	2.19287	0.56
RUFY1	RUFY1	AMOT	AMOT	1|2|0	0|0|0|0|0	1	2.19287	0.44
RUFY1	RUFY1	RPS27	RPS27	2|0|1	0|0|0|0|0	1	2.18097	0.62
RUFY1	RUFY1	SLC25A22	SLC25A22	0|3|0	0|0|0|0|0	1	2.16146	0.3
RUFY1	RUFY1	FBL	FBL	0|3|0	0|0|0|0|0	1	2.16146	0.3
RUFY1	RUFY1	MRPS31	MRPS31	0|3|0	0|0|0|0|0	1	2.16146	0.29
RUFY1	RUFY1	XPO5	XPO5	1|1|1	0|0|0|0|0	1	2.14956	0
RUFY1	RUFY1	DCTN1	DCTN1	1|1|1	0|0|0|0|0	1	2.14956	0
RUFY1	RUFY1	TBR1	TBR1	1|1|1	0|0|0|0|0	1	2.14956	0
RUFY1	RUFY1	GABARAPL2	GABARAPL2	1|1|1	0|0|0|0|0	1	2.14956	0
RUFY1	RUFY1	SSR1	SSR1	1|1|1	0|0|0|0|0	1	2.14956	0
RUFY1	RUFY1	CTPS1	CTPS1	1|1|1	0|0|0|0|0	1	2.14956	0
RUFY1	RUFY1	EIF4G1	EIF4G1	1|1|1	0|0|0|0|0	1	2.14956	0
RUFY1	RUFY1	POLDIP3	POLDIP3	1|1|1	0|0|0|0|0	1	2.14956	0
RUFY1	RUFY1	COL14A1	COL14A1	1|1|1	0|0|0|0|0	1	2.14956	0
RUFY1	RUFY1	CDC73	CDC73	0|2|1	0|0|0|0|0	1	2.11815	0.52
RUFY1	RUFY1	COQ8A	COQ8A	0|2|1	0|0|0|0|0	1	2.11815	0.48
RUFY1	RUFY1	ACTR1A	ACTR1A	0|2|1	0|0|0|0|0	1	2.11815	0.56
RUFY1	RUFY1	SLC1A5	SLC1A5	0|2|1	0|0|0|0|0	1	2.11815	0.57
RUFY1	RUFY1	ZW10	ZW10	0|2|1	0|0|0|0|0	1	2.11815	0.55
RUFY1	RUFY1	CASK	CASK	0|2|1	0|0|0|0|0	1	2.11815	0.46
RUFY1	RUFY1	COPG2	COPG2	0|2|1	0|0|0|0|0	1	2.11815	0.4
RUFY1	RUFY1	NUP133	NUP133	0|2|1	0|0|0|0|0	1	2.11815	0.3
RUFY1	RUFY1	UNC45A	UNC45A	0|2|1	0|0|0|0|0	1	2.11815	0.37
RUFY1	RUFY1	EIF3A	EIF3A	1|0|2	0|0|0|0|0	1	2.10625	0.27
RUFY1	RUFY1	MSH2	MSH2	1|0|2	0|0|0|0|0	1	2.10625	0.45
RUFY1	RUFY1	PSMD1	PSMD1	0|1|2	0|0|0|0|0	1	2.07484	0.51
RUFY1	RUFY1	ESYT1	ESYT1	0|1|2	0|0|0|0|0	1	2.07484	0.48
RUFY1	RUFY1	BLMH	BLMH	0|1|2	0|0|0|0|0	1	2.07484	0.6
RUFY1	RUFY1	EIF2B4	EIF2B4	0|0|3	0|0|0|0|0	1	2.03153	0.31
RUFY1	RUFY1	SLC2A1	SLC2A1	0|0|3	0|0|0|0|0	1	2.03153	0.31
RUFY1	RUFY1	PAPOLG	PAPOLG	0|0|3	0|0|0|0|0	1	2.03153	0.3
RUFY1	RUFY1	ENO1	ENO1	0|0|3	0|0|0|0|0	1	2.03153	0.31
RUFY1	RUFY1	ANXA2	ANXA2	0|0|3	0|0|0|0|0	1	2.03153	0.31
RUFY1	RUFY1	MCM6	MCM6	0|0|3	0|0|0|0|0	1	2.03153	0.25
RUFY1	RUFY1	PSMC2	PSMC2	0|0|3	0|0|0|0|0	1	2.03153	0.29
RUFY1	RUFY1	IPO5	IPO5	4|1|6	4|0|0|0|0	3.66667	2.00961	0.03
RUFY1	RUFY1	DDX5	DDX5	3|2|3	1|1|0|1|0	2.66667	1.98744	0.03
RUFY1	RUFY1	TUBA1C	TUBA1C	27|35|32	10|13|9|25|11	31.3333	1.96622	0
RUFY1	RUFY1	PIP	PIP	2|1|3	0|0|0|3|0	2	1.95788	0.19
RUFY1	RUFY1	GAPDH	GAPDH	2|1|1	0|0|1|1|0	1.33333	1.93026	0.03
RUFY1	RUFY1	RPL7A	RPL7A	2|0|0	0|0|0|0|0	0.666667	1.83713	0.31
RUFY1	RUFY1	TLE3	TLE3	2|0|0	0|0|0|0|0	0.666667	1.83713	0.25
RUFY1	RUFY1	ACBD3	ACBD3	2|0|0	0|0|0|0|0	0.666667	1.83713	0.26
RUFY1	RUFY1	RPL13	RPL13	2|0|0	0|0|0|0|0	0.666667	1.83713	0.31
RUFY1	RUFY1	RPL10A	RPL10A	2|0|0	0|0|0|0|0	0.666667	1.83713	0.29
RUFY1	RUFY1	EIF4ENIF1	EIF4ENIF1	2|0|0	0|0|0|0|0	0.666667	1.83713	0.24
RUFY1	RUFY1	RPL15	RPL15	2|0|0	0|0|0|0|0	0.666667	1.83713	0.3
RUFY1	RUFY1	RPL19	RPL19	2|0|0	0|0|0|0|0	0.666667	1.83713	0.3
RUFY1	RUFY1	NME1	NME1	2|0|0	0|0|0|0|0	0.666667	1.83713	0.31
RUFY1	RUFY1	RAE1	RAE1	2|0|0	0|0|0|0|0	0.666667	1.83713	0.28
RUFY1	RUFY1	PABPC1	PABPC1	2|0|0	0|0|0|0|0	0.666667	1.83713	0.3
RUFY1	RUFY1	NEK10	NEK10	2|0|0	0|0|0|0|0	0.666667	1.83713	0.28
RUFY1	RUFY1	KDM1A	KDM1A	2|0|0	0|0|0|0|0	0.666667	1.83713	0.27
RUFY1	RUFY1	RPL7	RPL7	2|0|0	0|0|0|0|0	0.666667	1.83713	0.3
RUFY1	RUFY1	RPS13	RPS13	2|0|0	0|0|0|0|0	0.666667	1.83713	0.3
RUFY1	RUFY1	CAMK2B	CAMK2B	1|1|0	0|0|0|0|0	0.666667	1.80572	0
RUFY1	RUFY1	FXR1	FXR1	1|1|0	0|0|0|0|0	0.666667	1.80572	0
RUFY1	RUFY1	RHBDD2	RHBDD2	1|1|0	0|0|0|0|0	0.666667	1.80572	0
RUFY1	RUFY1	LSM14B	LSM14B	1|1|0	0|0|0|0|0	0.666667	1.80572	0
RUFY1	RUFY1	HSP90B1	HSP90B1	1|1|0	0|0|0|0|0	0.666667	1.80572	0
RUFY1	RUFY1	TUBGCP3	TUBGCP3	1|1|0	0|0|0|0|0	0.666667	1.80572	0
RUFY1	RUFY1	DHRS7B	DHRS7B	1|1|0	0|0|0|0|0	0.666667	1.80572	0
RUFY1	RUFY1	PCK2	PCK2	1|1|0	0|0|0|0|0	0.666667	1.80572	0
RUFY1	RUFY1	ATP5J2	ATP5J2	1|1|0	0|0|0|0|0	0.666667	1.80572	0
RUFY1	RUFY1	ARAF	ARAF	1|1|0	0|0|0|0|0	0.666667	1.80572	0
RUFY1	RUFY1	THOC3	THOC3	1|1|0	0|0|0|0|0	0.666667	1.80572	0
RUFY1	RUFY1	MAVS	MAVS	1|1|0	0|0|0|0|0	0.666667	1.80572	0
RUFY1	RUFY1	KHDRBS1	KHDRBS1	1|1|0	0|0|0|0|0	0.666667	1.80572	0
RUFY1	RUFY1	EXOSC2	EXOSC2	1|1|0	0|0|0|0|0	0.666667	1.80572	0
RUFY1	RUFY1	RFC4	RFC4	1|1|0	0|0|0|0|0	0.666667	1.80572	0
RUFY1	RUFY1	RPLP1	RPLP1	1|1|0	0|0|0|0|0	0.666667	1.80572	0
RUFY1	RUFY1	CBSL	CBSL	1|1|0	0|0|0|0|0	0.666667	1.80572	0
RUFY1	RUFY1	TPM2	TPM2	1|1|0	0|0|0|0|0	0.666667	1.80572	0
RUFY1	RUFY1	DOCK7	DOCK7	1|1|0	0|0|0|0|0	0.666667	1.80572	0
RUFY1	RUFY1	LAS1L	LAS1L	1|1|0	0|0|0|0|0	0.666667	1.80572	0
RUFY1	RUFY1	LRRC1	LRRC1	1|1|0	0|0|0|0|0	0.666667	1.80572	0
RUFY1	RUFY1	RPL14	RPL14	1|1|0	0|0|0|0|0	0.666667	1.80572	0
RUFY1	RUFY1	GNPAT	GNPAT	1|1|0	0|0|0|0|0	0.666667	1.80572	0
RUFY1	RUFY1	CNN3	CNN3	1|1|0	0|0|0|0|0	0.666667	1.80572	0
RUFY1	RUFY1	NCAPG	NCAPG	1|1|0	0|0|0|0|0	0.666667	1.80572	0
RUFY1	RUFY1	PHKA1	PHKA1	1|1|0	0|0|0|0|0	0.666667	1.80572	0
RUFY1	RUFY1	BAG2	BAG2	1|1|0	0|0|0|0|0	0.666667	1.80572	0
RUFY1	RUFY1	RPS6	RPS6	1|1|0	0|0|0|0|0	0.666667	1.80572	0
RUFY1	RUFY1	UGGT1	UGGT1	1|1|0	0|0|0|0|0	0.666667	1.80572	0
RUFY1	RUFY1	LDHAL6A	LDHAL6A	1|1|0	0|0|0|0|0	0.666667	1.80572	0
RUFY1	RUFY1	MOSPD1	MOSPD1	1|1|0	0|0|0|0|0	0.666667	1.80572	0
RUFY1	RUFY1	MRPS9	MRPS9	1|1|0	0|0|0|0|0	0.666667	1.80572	0
RUFY1	RUFY1	ATP2B4	ATP2B4	1|1|0	0|0|0|0|0	0.666667	1.80572	0
RUFY1	RUFY1	ACSL3	ACSL3	1|1|0	0|0|0|0|0	0.666667	1.80572	0
RUFY1	RUFY1	MAGED1	MAGED1	1|1|0	0|0|0|0|0	0.666667	1.80572	0
RUFY1	RUFY1	KDELR1	KDELR1	1|1|0	0|0|0|0|0	0.666667	1.80572	0
RUFY1	RUFY1	EEF1D	EEF1D	1|1|0	0|0|0|0|0	0.666667	1.80572	0
RUFY1	RUFY1	TNPO1	TNPO1	1|1|0	0|0|0|0|0	0.666667	1.80572	0
RUFY1	RUFY1	GCN1L1	GCN1L1	1|1|0	0|0|0|0|0	0.666667	1.80572	0
RUFY1	RUFY1	PGRMC2	PGRMC2	1|1|0	0|0|0|0|0	0.666667	1.80572	0
RUFY1	RUFY1	NUP160	NUP160	1|1|0	0|0|0|0|0	0.666667	1.80572	0
RUFY1	RUFY1	AGK	AGK	0|2|0	0|0|0|0|0	0.666667	1.77431	0.28
RUFY1	RUFY1	RPS3A	RPS3A	0|2|0	0|0|0|0|0	0.666667	1.77431	0.3
RUFY1	RUFY1	UBR5	UBR5	0|2|0	0|0|0|0|0	0.666667	1.77431	0.19
RUFY1	RUFY1	MDN1	MDN1	0|2|0	0|0|0|0|0	0.666667	1.77431	0.03
RUFY1	RUFY1	NR2F2	NR2F2	0|2|0	0|0|0|0|0	0.666667	1.77431	0.29
RUFY1	RUFY1	EIF4G2	EIF4G2	0|2|0	0|0|0|0|0	0.666667	1.77431	0.3
RUFY1	RUFY1	FN3KRP	FN3KRP	0|2|0	0|0|0|0|0	0.666667	1.77431	0.3
RUFY1	RUFY1	ARHGEF2	ARHGEF2	0|2|0	0|0|0|0|0	0.666667	1.77431	0.29
RUFY1	RUFY1	RAB5C	RAB5C	0|2|0	0|0|0|0|0	0.666667	1.77431	0.31
RUFY1	RUFY1	RAB18	RAB18	0|2|0	0|0|0|0|0	0.666667	1.77431	0.3
RUFY1	RUFY1	DAP3	DAP3	0|2|0	0|0|0|0|0	0.666667	1.77431	0.3
RUFY1	RUFY1	PRKAR2A	PRKAR2A	0|2|0	0|0|0|0|0	0.666667	1.77431	0.29
RUFY1	RUFY1	SLC25A4	SLC25A4	0|2|0	0|0|0|0|0	0.666667	1.77431	0.29
RUFY1	RUFY1	RANBP1	RANBP1	0|2|0	0|0|0|0|0	0.666667	1.77431	0.3
RUFY1	RUFY1	PTCD3	PTCD3	0|2|0	0|0|0|0|0	0.666667	1.77431	0.29
RUFY1	RUFY1	DNAJA3	DNAJA3	0|2|0	0|0|0|0|0	0.666667	1.77431	0.28
RUFY1	RUFY1	UTRN	UTRN	0|2|0	0|0|0|0|0	0.666667	1.77431	0.29
RUFY1	RUFY1	PPP6C	PPP6C	0|2|0	0|0|0|0|0	0.666667	1.77431	0.29
RUFY1	RUFY1	CDK4	CDK4	0|2|0	0|0|0|0|0	0.666667	1.77431	0.3
RUFY1	RUFY1	DDOST	DDOST	0|2|0	0|0|0|0|0	0.666667	1.77431	0.27
RUFY1	RUFY1	MRPS7	MRPS7	0|2|0	0|0|0|0|0	0.666667	1.77431	0.31
RUFY1	RUFY1	LRBA	LRBA	0|2|0	0|0|0|0|0	0.666667	1.77431	0.09
RUFY1	RUFY1	ACOT9	ACOT9	0|2|0	0|0|0|0|0	0.666667	1.77431	0.3
RUFY1	RUFY1	NCOR2	NCOR2	0|2|0	0|0|0|0|0	0.666667	1.77431	0.23
RUFY1	RUFY1	PFDN2	PFDN2	0|2|0	0|0|0|0|0	0.666667	1.77431	0.3
RUFY1	RUFY1	VPS35	VPS35	0|2|0	0|0|0|0|0	0.666667	1.77431	0.3
RUFY1	RUFY1	HAX1	HAX1	0|2|0	0|0|0|0|0	0.666667	1.77431	0.3
RUFY1	RUFY1	SEC22B	SEC22B	0|2|0	0|0|0|0|0	0.666667	1.77431	0.3
RUFY1	RUFY1	AZGP1	AZGP1	3|0|2	0|0|0|3|0	1.66667	1.77	0.15
RUFY1	RUFY1	SLC27A4	SLC27A4	1|0|1	0|0|0|0|0	0.666667	1.76241	0
RUFY1	RUFY1	YBX1	YBX1	1|0|1	0|0|0|0|0	0.666667	1.76241	0
RUFY1	RUFY1	TUBB3	TUBB3	1|0|1	0|0|0|0|0	0.666667	1.76241	0
RUFY1	RUFY1	RPS23	RPS23	1|0|1	0|0|0|0|0	0.666667	1.76241	0
RUFY1	RUFY1	RPL8	RPL8	1|0|1	0|0|0|0|0	0.666667	1.76241	0
RUFY1	RUFY1	NUP155	NUP155	1|0|1	0|0|0|0|0	0.666667	1.76241	0
RUFY1	RUFY1	TUBB6	TUBB6	6|4|16	5|4|6|1|3	8.66667	1.75436	0
RUFY1	RUFY1	PSMD14	PSMD14	0|1|1	0|0|0|0|0	0.666667	1.731	0
RUFY1	RUFY1	PSMD11	PSMD11	0|1|1	0|0|0|0|0	0.666667	1.731	0
RUFY1	RUFY1	PSMD12	PSMD12	0|1|1	0|0|0|0|0	0.666667	1.731	0
RUFY1	RUFY1	CDC42	CDC42	0|1|1	0|0|0|0|0	0.666667	1.731	0
RUFY1	RUFY1	PRPSAP1	PRPSAP1	0|1|1	0|0|0|0|0	0.666667	1.731	0
RUFY1	RUFY1	CUL4A	CUL4A	0|1|1	0|0|0|0|0	0.666667	1.731	0
RUFY1	RUFY1	CANX	CANX	0|1|1	0|0|0|0|0	0.666667	1.731	0
RUFY1	RUFY1	MYO1D	MYO1D	0|1|1	0|0|0|0|0	0.666667	1.731	0
RUFY1	RUFY1	AP3B1	AP3B1	0|1|1	0|0|0|0|0	0.666667	1.731	0
RUFY1	RUFY1	MCM5	MCM5	0|1|1	0|0|0|0|0	0.666667	1.731	0
RUFY1	RUFY1	TIMM23	TIMM23	0|1|1	0|0|0|0|0	0.666667	1.731	0
RUFY1	RUFY1	CAND2	CAND2	0|1|1	0|0|0|0|0	0.666667	1.731	0
RUFY1	RUFY1	ALDH1B1	ALDH1B1	0|1|1	0|0|0|0|0	0.666667	1.731	0
RUFY1	RUFY1	SERBP1	SERBP1	0|0|2	0|0|0|0|0	0.666667	1.68769	0.29
RUFY1	RUFY1	TARS2	TARS2	0|0|2	0|0|0|0|0	0.666667	1.68769	0.26
RUFY1	RUFY1	CHCHD4	CHCHD4	0|0|2	0|0|0|0|0	0.666667	1.68769	0.3
RUFY1	RUFY1	GART	GART	0|0|2	0|0|0|0|0	0.666667	1.68769	0.3
RUFY1	RUFY1	CAT	CAT	0|0|2	0|0|0|0|0	0.666667	1.68769	0.27
RUFY1	RUFY1	CCT6B	CCT6B	0|0|2	0|0|0|0|0	0.666667	1.68769	0.29
RUFY1	RUFY1	IDE	IDE	0|0|2	0|0|0|0|0	0.666667	1.68769	0.28
RUFY1	RUFY1	NUP107	NUP107	0|0|2	0|0|0|0|0	0.666667	1.68769	0.3
RUFY1	RUFY1	CCT6A	CCT6A	0|0|2	0|0|0|0|0	0.666667	1.68769	0.26
RUFY1	RUFY1	MAT2A	MAT2A	0|0|2	0|0|0|0|0	0.666667	1.68769	0.29
RUFY1	RUFY1	VCP	VCP	0|0|2	0|0|0|0|0	0.666667	1.68769	0.27
RUFY1	RUFY1	OLA1	OLA1	0|0|2	0|0|0|0|0	0.666667	1.68769	0.3
RUFY1	RUFY1	GSTP1	GSTP1	0|0|2	0|0|0|0|0	0.666667	1.68769	0.3
RUFY1	RUFY1	KPNA3	KPNA3	0|0|2	0|0|0|0|0	0.666667	1.68769	0.29
RUFY1	RUFY1	SNAPIN	SNAPIN	0|0|2	0|0|0|0|0	0.666667	1.68769	0.3
RUFY1	RUFY1	PIGS	PIGS	0|0|2	0|0|0|0|0	0.666667	1.68769	0.29
RUFY1	RUFY1	NDUFS2	NDUFS2	0|0|2	0|0|0|0|0	0.666667	1.68769	0.27
RUFY1	RUFY1	MMS19	MMS19	0|0|2	0|0|0|0|0	0.666667	1.68769	0.3
RUFY1	RUFY1	TUBB2B	TUBB2B	10|16|12	5|6|10|10|9	12.6667	1.51343	0
RUFY1	RUFY1	RFC2	RFC2	1|1|0	0|0|0|1|0	0.666667	1.47891	0
RUFY1	RUFY1	HNRNPU	HNRNPU	10|11|3	8|3|4|6|0	8	1.46125	0
RUFY1	RUFY1	SPTLC1	SPTLC1	1|0|0	0|0|0|0|0	0.333333	1.41856	0
RUFY1	RUFY1	HNRNPCL2	HNRNPCL2	1|0|0	0|0|0|0|0	0.333333	1.41856	0
RUFY1	RUFY1	INA	INA	1|0|0	0|0|0|0|0	0.333333	1.41856	0
RUFY1	RUFY1	TSC2	TSC2	1|0|0	0|0|0|0|0	0.333333	1.41856	0
RUFY1	RUFY1	SMC4	SMC4	1|0|0	0|0|0|0|0	0.333333	1.41856	0
RUFY1	RUFY1	ARFIP1	ARFIP1	1|0|0	0|0|0|0|0	0.333333	1.41856	0
RUFY1	RUFY1	RBMX	RBMX	1|0|0	0|0|0|0|0	0.333333	1.41856	0
RUFY1	RUFY1	PPP1R13L	PPP1R13L	1|0|0	0|0|0|0|0	0.333333	1.41856	0
RUFY1	RUFY1	NUP88	NUP88	1|0|0	0|0|0|0|0	0.333333	1.41856	0
RUFY1	RUFY1	RPL37A	RPL37A	1|0|0	0|0|0|0|0	0.333333	1.41856	0
RUFY1	RUFY1	FUS	FUS	1|0|0	0|0|0|0|0	0.333333	1.41856	0
RUFY1	RUFY1	EXOSC9	EXOSC9	1|0|0	0|0|0|0|0	0.333333	1.41856	0
RUFY1	RUFY1	ADAR	ADAR	1|0|0	0|0|0|0|0	0.333333	1.41856	0
RUFY1	RUFY1	PGAM5	PGAM5	1|0|0	0|0|0|0|0	0.333333	1.41856	0
RUFY1	RUFY1	NUP62	NUP62	1|0|0	0|0|0|0|0	0.333333	1.41856	0
RUFY1	RUFY1	SF3B1	SF3B1	1|0|0	0|0|0|0|0	0.333333	1.41856	0
RUFY1	RUFY1	SMAP	SMAP	1|0|0	0|0|0|0|0	0.333333	1.41856	0
RUFY1	RUFY1	BAG4	BAG4	1|0|0	0|0|0|0|0	0.333333	1.41856	0
RUFY1	RUFY1	NDUFA5	NDUFA5	1|0|0	0|0|0|0|0	0.333333	1.41856	0
RUFY1	RUFY1	PRDX3	PRDX3	1|0|0	0|0|0|0|0	0.333333	1.41856	0
RUFY1	RUFY1	RPL27	RPL27	1|0|0	0|0|0|0|0	0.333333	1.41856	0
RUFY1	RUFY1	SAMHD1	SAMHD1	1|0|0	0|0|0|0|0	0.333333	1.41856	0
RUFY1	RUFY1	GPR25	GPR25	1|0|0	0|0|0|0|0	0.333333	1.41856	0
RUFY1	RUFY1	PPP2CA	PPP2CA	1|0|0	0|0|0|0|0	0.333333	1.41856	0
RUFY1	RUFY1	DES	DES	1|0|0	0|0|0|0|0	0.333333	1.41856	0
RUFY1	RUFY1	TRMT10C	TRMT10C	1|0|0	0|0|0|0|0	0.333333	1.41856	0
RUFY1	RUFY1	MAP7D3	MAP7D3	1|0|0	0|0|0|0|0	0.333333	1.41856	0
RUFY1	RUFY1	RPL38	RPL38	1|0|0	0|0|0|0|0	0.333333	1.41856	0
RUFY1	RUFY1	RPL35	RPL35	1|0|0	0|0|0|0|0	0.333333	1.41856	0
RUFY1	RUFY1	NIPSNAP1	NIPSNAP1	0|1|0	0|0|0|0|0	0.333333	1.38715	0
RUFY1	RUFY1	PRPH	PRPH	0|1|0	0|0|0|0|0	0.333333	1.38715	0
RUFY1	RUFY1	USP17L7	USP17L7	0|1|0	0|0|0|0|0	0.333333	1.38715	0
RUFY1	RUFY1	GTF3C1	GTF3C1	0|1|0	0|0|0|0|0	0.333333	1.38715	0
RUFY1	RUFY1	WDR41	WDR41	0|1|0	0|0|0|0|0	0.333333	1.38715	0
RUFY1	RUFY1	GPS1	GPS1	0|1|0	0|0|0|0|0	0.333333	1.38715	0
RUFY1	RUFY1	CHUK	CHUK	0|1|0	0|0|0|0|0	0.333333	1.38715	0
RUFY1	RUFY1	RAP1A	RAP1A	0|1|0	0|0|0|0|0	0.333333	1.38715	0
RUFY1	RUFY1	ATP5O	ATP5O	0|1|0	0|0|0|0|0	0.333333	1.38715	0
RUFY1	RUFY1	KNTC1	KNTC1	0|1|0	0|0|0|0|0	0.333333	1.38715	0
RUFY1	RUFY1	HLA-B	HLA-B	0|1|0	0|0|0|0|0	0.333333	1.38715	0
RUFY1	RUFY1	DCAF6	DCAF6	0|1|0	0|0|0|0|0	0.333333	1.38715	0
RUFY1	RUFY1	RAB29	RAB29	0|1|0	0|0|0|0|0	0.333333	1.38715	0
RUFY1	RUFY1	MYO6	MYO6	0|1|0	0|0|0|0|0	0.333333	1.38715	0
RUFY1	RUFY1	EIF3B	EIF3B	0|1|0	0|0|0|0|0	0.333333	1.38715	0
RUFY1	RUFY1	NDUFA10	NDUFA10	0|1|0	0|0|0|0|0	0.333333	1.38715	0
RUFY1	RUFY1	RINT1	RINT1	0|1|0	0|0|0|0|0	0.333333	1.38715	0
RUFY1	RUFY1	CNOT1	CNOT1	0|1|0	0|0|0|0|0	0.333333	1.38715	0
RUFY1	RUFY1	COPS4	COPS4	0|1|0	0|0|0|0|0	0.333333	1.38715	0
RUFY1	RUFY1	YTHDF2	YTHDF2	0|1|0	0|0|0|0|0	0.333333	1.38715	0
RUFY1	RUFY1	SMARCE1	SMARCE1	0|1|0	0|0|0|0|0	0.333333	1.38715	0
RUFY1	RUFY1	KDM3B	KDM3B	0|1|0	0|0|0|0|0	0.333333	1.38715	0
RUFY1	RUFY1	PPP6R3	PPP6R3	0|1|0	0|0|0|0|0	0.333333	1.38715	0
RUFY1	RUFY1	SMC1A	SMC1A	0|1|0	0|0|0|0|0	0.333333	1.38715	0
RUFY1	RUFY1	MED23	MED23	0|1|0	0|0|0|0|0	0.333333	1.38715	0
RUFY1	RUFY1	EIF4E2	EIF4E2	0|1|0	0|0|0|0|0	0.333333	1.38715	0
RUFY1	RUFY1	LAMP2	LAMP2	0|1|0	0|0|0|0|0	0.333333	1.38715	0
RUFY1	RUFY1	PFKM	PFKM	0|1|0	0|0|0|0|0	0.333333	1.38715	0
RUFY1	RUFY1	CHCHD2	CHCHD2	0|1|0	0|0|0|0|0	0.333333	1.38715	0
RUFY1	RUFY1	NSUN2	NSUN2	0|1|0	0|0|0|0|0	0.333333	1.38715	0
RUFY1	RUFY1	SSR3	SSR3	0|1|0	0|0|0|0|0	0.333333	1.38715	0
RUFY1	RUFY1	LIN7C	LIN7C	0|1|0	0|0|0|0|0	0.333333	1.38715	0
RUFY1	RUFY1	POLR3H	POLR3H	0|1|0	0|0|0|0|0	0.333333	1.38715	0
RUFY1	RUFY1	TFB2M	TFB2M	0|1|0	0|0|0|0|0	0.333333	1.38715	0
RUFY1	RUFY1	MAP3K1	MAP3K1	0|1|0	0|0|0|0|0	0.333333	1.38715	0
RUFY1	RUFY1	RPL17	RPL17	0|1|0	0|0|0|0|0	0.333333	1.38715	0
RUFY1	RUFY1	PRAF2	PRAF2	0|1|0	0|0|0|0|0	0.333333	1.38715	0
RUFY1	RUFY1	TBP	TBP	0|1|0	0|0|0|0|0	0.333333	1.38715	0
RUFY1	RUFY1	RBBP7	RBBP7	0|1|0	0|0|0|0|0	0.333333	1.38715	0
RUFY1	RUFY1	UBAP2L	UBAP2L	0|1|0	0|0|0|0|0	0.333333	1.38715	0
RUFY1	RUFY1	VDAC2	VDAC2	0|1|0	0|0|0|0|0	0.333333	1.38715	0
RUFY1	RUFY1	HSDL2	HSDL2	0|1|0	0|0|0|0|0	0.333333	1.38715	0
RUFY1	RUFY1	STIM1	STIM1	0|1|0	0|0|0|0|0	0.333333	1.38715	0
RUFY1	RUFY1	TBC1D9B	TBC1D9B	0|1|0	0|0|0|0|0	0.333333	1.38715	0
RUFY1	RUFY1	MTHFD1L	MTHFD1L	0|1|0	0|0|0|0|0	0.333333	1.38715	0
RUFY1	RUFY1	FBXO30	FBXO30	0|1|0	0|0|0|0|0	0.333333	1.38715	0
RUFY1	RUFY1	NBAS	NBAS	0|1|0	0|0|0|0|0	0.333333	1.38715	0
RUFY1	RUFY1	ENPP1	ENPP1	0|1|0	0|0|0|0|0	0.333333	1.38715	0
RUFY1	RUFY1	ILF3	ILF3	0|1|0	0|0|0|0|0	0.333333	1.38715	0
RUFY1	RUFY1	DHCR7	DHCR7	0|1|0	0|0|0|0|0	0.333333	1.38715	0
RUFY1	RUFY1	SERPINB6	SERPINB6	0|1|0	0|0|0|0|0	0.333333	1.38715	0
RUFY1	RUFY1	DYNC2H1	DYNC2H1	0|1|0	0|0|0|0|0	0.333333	1.38715	0
RUFY1	RUFY1	MRPL10	MRPL10	0|1|0	0|0|0|0|0	0.333333	1.38715	0
RUFY1	RUFY1	IPO9	IPO9	0|1|0	0|0|0|0|0	0.333333	1.38715	0
RUFY1	RUFY1	ECHDC1	ECHDC1	0|1|0	0|0|0|0|0	0.333333	1.38715	0
RUFY1	RUFY1	SCAPER	SCAPER	0|1|0	0|0|0|0|0	0.333333	1.38715	0
RUFY1	RUFY1	HNRNPR	HNRNPR	0|1|0	0|0|0|0|0	0.333333	1.38715	0
RUFY1	RUFY1	AP2M1	AP2M1	0|1|0	0|0|0|0|0	0.333333	1.38715	0
RUFY1	RUFY1	NOC2L	NOC2L	0|1|0	0|0|0|0|0	0.333333	1.38715	0
RUFY1	RUFY1	EEF1B2	EEF1B2	0|1|0	0|0|0|0|0	0.333333	1.38715	0
RUFY1	RUFY1	DGKE	DGKE	0|1|0	0|0|0|0|0	0.333333	1.38715	0
RUFY1	RUFY1	IGHG1	IGHG1	0|0|1	0|0|0|0|0	0.333333	1.34384	0
RUFY1	RUFY1	SPTLC2	SPTLC2	0|0|1	0|0|0|0|0	0.333333	1.34384	0
RUFY1	RUFY1	PSMB6	PSMB6	0|0|1	0|0|0|0|0	0.333333	1.34384	0
RUFY1	RUFY1	FARSB	FARSB	0|0|1	0|0|0|0|0	0.333333	1.34384	0
RUFY1	RUFY1	DHX40	DHX40	0|0|1	0|0|0|0|0	0.333333	1.34384	0
RUFY1	RUFY1	ACAT1	ACAT1	0|0|1	0|0|0|0|0	0.333333	1.34384	0
RUFY1	RUFY1	HBB	HBB	0|0|1	0|0|0|0|0	0.333333	1.34384	0
RUFY1	RUFY1	FLAD1	FLAD1	0|0|1	0|0|0|0|0	0.333333	1.34384	0
RUFY1	RUFY1	PSMD2	PSMD2	0|0|1	0|0|0|0|0	0.333333	1.34384	0
RUFY1	RUFY1	SPNS1	SPNS1	0|0|1	0|0|0|0|0	0.333333	1.34384	0
RUFY1	RUFY1	ILVBL	ILVBL	0|0|1	0|0|0|0|0	0.333333	1.34384	0
RUFY1	RUFY1	IPO8	IPO8	0|0|1	0|0|0|0|0	0.333333	1.34384	0
RUFY1	RUFY1	TUSC2	TUSC2	0|0|1	0|0|0|0|0	0.333333	1.34384	0
RUFY1	RUFY1	SLC25A10	SLC25A10	0|0|1	0|0|0|0|0	0.333333	1.34384	0
RUFY1	RUFY1	SYNCRIP	SYNCRIP	0|0|1	0|0|0|0|0	0.333333	1.34384	0
RUFY1	RUFY1	MRPL40	MRPL40	0|0|1	0|0|0|0|0	0.333333	1.34384	0
RUFY1	RUFY1	UQCRC2	UQCRC2	0|0|1	0|0|0|0|0	0.333333	1.34384	0
RUFY1	RUFY1	CD2BP2	CD2BP2	0|0|1	0|0|0|0|0	0.333333	1.34384	0
RUFY1	RUFY1	HEATR3	HEATR3	0|0|1	0|0|0|0|0	0.333333	1.34384	0
RUFY1	RUFY1	PIGK	PIGK	0|0|1	0|0|0|0|0	0.333333	1.34384	0
RUFY1	RUFY1	PWP2	PWP2	0|0|1	0|0|0|0|0	0.333333	1.34384	0
RUFY1	RUFY1	DNAH3	DNAH3	0|0|1	0|0|0|0|0	0.333333	1.34384	0
RUFY1	RUFY1	TMEM126A	TMEM126A	0|0|1	0|0|0|0|0	0.333333	1.34384	0
RUFY1	RUFY1	ADSL	ADSL	0|0|1	0|0|0|0|0	0.333333	1.34384	0
RUFY1	RUFY1	LARP4	LARP4	0|0|1	0|0|0|0|0	0.333333	1.34384	0
RUFY1	RUFY1	PAF1	PAF1	0|0|1	0|0|0|0|0	0.333333	1.34384	0
RUFY1	RUFY1	ZSCAN29	ZSCAN29	0|0|1	0|0|0|0|0	0.333333	1.34384	0
RUFY1	RUFY1	AGRN	AGRN	0|0|1	0|0|0|0|0	0.333333	1.34384	0
RUFY1	RUFY1	TRMT2B	TRMT2B	0|0|1	0|0|0|0|0	0.333333	1.34384	0
RUFY1	RUFY1	MBD3	MBD3	0|0|1	0|0|0|0|0	0.333333	1.34384	0
RUFY1	RUFY1	CUL3	CUL3	0|0|1	0|0|0|0|0	0.333333	1.34384	0
RUFY1	RUFY1	TNRC6B	TNRC6B	0|0|1	0|0|0|0|0	0.333333	1.34384	0
RUFY1	RUFY1	PPM1G	PPM1G	0|0|1	0|0|0|0|0	0.333333	1.34384	0
RUFY1	RUFY1	UMPS	UMPS	0|0|1	0|0|0|0|0	0.333333	1.34384	0
RUFY1	RUFY1	NAA15	NAA15	0|0|1	0|0|0|0|0	0.333333	1.34384	0
RUFY1	RUFY1	RPS29	RPS29	0|0|1	0|0|0|0|0	0.333333	1.34384	0
RUFY1	RUFY1	RAB1A	RAB1A	0|0|1	0|0|0|0|0	0.333333	1.34384	0
RUFY1	RUFY1	NT5DC2	NT5DC2	0|0|1	0|0|0|0|0	0.333333	1.34384	0
RUFY1	RUFY1	MAPK1	MAPK1	0|0|1	0|0|0|0|0	0.333333	1.34384	0
RUFY1	RUFY1	EIF6	EIF6	0|0|1	0|0|0|0|0	0.333333	1.34384	0
RUFY1	RUFY1	ANKRD17	ANKRD17	0|0|1	0|0|0|0|0	0.333333	1.34384	0
RUFY1	RUFY1	LPCAT1	LPCAT1	0|0|1	0|0|0|0|0	0.333333	1.34384	0
RUFY1	RUFY1	NOP58	NOP58	0|0|1	0|0|0|0|0	0.333333	1.34384	0
RUFY1	RUFY1	HECTD1	HECTD1	0|0|1	0|0|0|0|0	0.333333	1.34384	0
RUFY1	RUFY1	DARS	DARS	0|0|1	0|0|0|0|0	0.333333	1.34384	0
RUFY1	RUFY1	KIRREL2	KIRREL2	0|0|1	0|0|0|0|0	0.333333	1.34384	0
RUFY1	RUFY1	S100A14	S100A14	0|0|1	0|0|0|0|0	0.333333	1.34384	0
RUFY1	RUFY1	HAL	HAL	0|0|1	0|0|0|0|0	0.333333	1.34384	0
RUFY1	RUFY1	HAUS8	HAUS8	0|0|1	0|0|0|0|0	0.333333	1.34384	0
RUFY1	RUFY1	HTT	HTT	0|0|1	0|0|0|0|0	0.333333	1.34384	0
RUFY1	RUFY1	ARF4	ARF4	0|0|1	0|0|0|0|0	0.333333	1.34384	0
RUFY1	RUFY1	PTPMT1	PTPMT1	0|0|1	0|0|0|0|0	0.333333	1.34384	0
RUFY1	RUFY1	ARL1	ARL1	0|0|1	0|0|0|0|0	0.333333	1.34384	0
RUFY1	RUFY1	TARBP1	TARBP1	0|0|1	0|0|0|0|0	0.333333	1.34384	0
RUFY1	RUFY1	HEATR6	HEATR6	0|0|1	0|0|0|0|0	0.333333	1.34384	0
RUFY1	RUFY1	DIS3	DIS3	0|0|1	0|0|0|0|0	0.333333	1.34384	0
RUFY1	RUFY1	CDSN	CDSN	1|1|0	1|0|0|0|0	0.666667	1.30142	0
RUFY1	RUFY1	DDX1	DDX1	1|0|0	0|0|1|0|0	0.333333	1.27859	0
RUFY1	RUFY1	HNRNPA1L2	HNRNPA1L2	2|2|1	0|0|0|6|0	1.66667	1.27062	0
RUFY1	RUFY1	MCM7	MCM7	3|7|3	5|3|1|2|0	4.33333	1.25092	0
RUFY1	RUFY1	CALM1	CALM1	0|1|0	0|0|1|0|0	0.333333	1.25028	0
RUFY1	RUFY1	CAPZA2	CAPZA2	0|1|0	0|0|0|1|0	0.333333	1.1361	0
RUFY1	RUFY1	RPL22	RPL22	1|0|0	1|0|0|0|0	0.333333	1.02239	0
RUFY1	RUFY1	NXF1	NXF1	0|0|2	2|0|0|0|0	0.666667	0.950815	0.09
RUFY1	RUFY1	PPP1CA	PPP1CA	0|0|1	0|0|0|2|0	0.333333	0.931961	0
RUFY1	RUFY1	DIRAS2	DIRAS2	0|0|2	0|2|0|0|0	0.666667	0.90238	0.16
RUFY1	RUFY1	GTF2I	GTF2I	5|5|1	12|1|1|0|0	3.66667	0.867283	0
RUFY1	RUFY1	PRRC2A	PRRC2A	3|0|0	3|0|0|1|2	1	0.837612	0
RUFY1	RUFY1	SF3B2	SF3B2	0|1|0	0|0|0|3|0	0.333333	0.834162	0
RUFY1	RUFY1	RUVBL2	RUVBL2	0|1|0	2|0|0|0|0	0.333333	0.781499	0
RUFY1	RUFY1	PRRC2B	PRRC2B	2|0|0	3|0|0|1|2	0.666667	0.682186	0
RUFY1	RUFY1	CAMK2D	CAMK2D	1|0|0	2|1|0|0|0	0.333333	0.641849	0
RUFY1	RUFY1	PCBP1	PCBP1	1|3|0	1|2|2|7|0	1.33333	0.641231	0
RUFY1	RUFY1	CKAP5	CKAP5	5|3|2	7|2|1|16|0	3.33333	0.60064	0
RUFY1	RUFY1	KIF5A	KIF5A	0|1|1	0|0|5|4|4	0.666667	0.567471	0
RUFY1	RUFY1	RBM14	RBM14	2|0|0	6|0|0|0|0	0.666667	0.552524	0
RUFY1	RUFY1	TUBB	TUBB	5|6|11	9|10|19|23|18	7.33333	0.489591	0
RUFY1	RUFY1	TUBB4A	TUBB4A	4|5|2	8|10|11|4|7	3.66667	0.455803	0
RUFY1	RUFY1	LYZ	LYZ	1|1|0	0|0|0|14|0	0.666667	0.4411	0
RUFY1	RUFY1	TUBA3C	TUBA3C	2|3|2	4|5|4|12|7	2.33333	0.414251	0
RUFY1	RUFY1	PCBP2	PCBP2	0|1|0	2|0|3|6|0	0.333333	0.404503	0
RUFY1	RUFY1	EEF1A1	EEF1A1	11|10|10	19|16|35|81|37	10.3333	0.301861	0
RUFY1	RUFY1	HNRNPA2B1	HNRNPA2B1	0|1|2	5|3|7|13|0	1	0.263241	0
RUFY1	RUFY1	TUBA4A	TUBA4A	1|1|4	6|7|7|18|9	2	0.25433	0
RUFY1	RUFY1	TUBB2A	TUBB2A	0|1|1	5|6|10|10|9	0.666667	0.168948	0
RUFY1	RUFY1	TUBA1B	TUBA1B	1|1|1	10|13|9|26|12	1	0.112427	0
RUFY1	RUFY1	KRT13	KRT13	1|0|0	18|17|50|9|23	0.333333	0.0537447	0
